# Supplementary material for: Effect of Caffeine on Cell Death, Oxidative Stress, and Microglial Morphology in a Ferret Organotypic Brain Slice Model of Hypoxia–Ischemia
Source: NeuroSci. 2026 Jul 10;7(4):79. doi: 10.3390/neurosci7040079 (PMC13398045; doi:10.3390/neurosci7040079)
Supplement: Supplementary file 1 [file neurosci-07-00079-s001.zip]

Archive with 1 entries (1 files):
- neurosci-4379263-supplementary.pdf
